# Supplementary material for: Effects of temperature gradient on functional fruit traits: an elevation-for-temperature approach
Source: BMC Ecol Evol. 2024 Jul 9;24:94. doi: 10.1186/s12862-024-02271-w (PMC11232184; doi:10.1186/s12862-024-02271-w)
Supplement: Supplementary file 2 — Supplementary Material 2 [file 12862_2024_2271_MOESM2_ESM.csv]

Species ;Individual ;Elevation;sugar_content;volume;hardness;R%;G%;B%;TA_compounds;TA_OH;TA_ALK;TA_TERP;TA_ESTER;TA_AROMA;TA_NITRO;TA_ALDEH;Comp1.EthanolRI.638.5....1.7987.min.LG_171_145;Comp10.Nitrogen_Compound.RI.1254.0...15.3280.min.LG_93_217;Comp100.1.Tridecene..RI.1292.2...15.8975.min.LG_107_60;Comp101.Unknown_Alkane..RI.1100.0...12.8930.min.LG_107_60;Comp102.Tridecanal..RI.1512.1...18.8443.…
Psychotria sp1;75;597.5;2.06;3.89649944;3.8;;;;5604931.876;1807243.113;159778.1;347383.9;201278.2;0;1430371.563;0;0;0;0;0;0;0;0;159778.1;0;0;592260.8;0;0;0;0;0;0;0;0;0;0;0;389320;0;0;0;201278.2;0;0;0;0;0;0;0;0;0;0;0;0;0;0;0;0;0;0;0;0;0;0;0;0;0;727378.6125;0;0;0;0;0;0;0;0;0;0;0;0;0;0;0;0;0;0;0;0;0;0;0;0;0;0;0;0;0;0;0;0;0;0;0;0;0;0;0;0;0;677296.2;0;0;0;0;0;0;0;0;0;0;0;0;0;0;0;0;0;347383.9;0;0;0;180…
Psychotria sp1;41;597;2.038461539;2.094395103;4.9;24.08;37.32;38.6;1790184.05;961236.6125;346387.025;0;0;0;482560.4125;0;0;0;0;0;0;0;0;36403;0;0;0;0;116586.1;0;0;0;0;0;65687.025;0;0;0;0;0;0;0;0;0;0;0;0;0;0;0;0;0;0;0;0;0;0;98116.6;0;0;0;0;0;0;0;0;0;0;387823.2125;0;0;0;0;0;0;0;0;0;0;0;0;0;0;0;0;0;0;0;0;0;0;0;0;0;0;0;0;0;0;0;0;0;0;0;0;0;0;0;0;0;0;0;0;0;0;0;0;0;0;0;0;0;0;0;0;0;0;0;0;0;0;0;746533.9125…
Psychotria sp1;42;600;1.696969697;1.775008227;4.4;23.25;37.94;38.81;;;;;;;;;;;;;;;;;;;;;;;;;;;;;;;;;;;;;;;;;;;;;;;;;;;;;;;;;;;;;;;;;;;;;;;;;;;;;;;;;;;;;;;;;;;;;;;;;;;;;;;;;;;;;;;;;;;;;;;;;;;;;;;;;;;;;;;;;;;;;;;;;;;;;;;;;;;;;;;;;;;;;;;;;;;;;;;;;;;;;;;;;;;;;;;;;;;;;;;;;;;;;;;;;;;;
Psychotria sp1;26;607;4.194652406;2.564799594;4.88;;;;1571476.832;1243348.223;18934.88281;0;0;0;0;0;1226976.035;144398.1641;0;0;0;0;0;9024.75;0;0;135782.1563;0;0;0;0;0;29013.40625;0;9910.132813;0;0;0;0;0;0;0;0;0;0;0;0;0;0;0;0;0;0;0;0;0;0;16372.1875;0;0;0;0;0;0;0;0;0;0;0;0;0;0;0;0;0;0;0;0;0;0;0;0;0;0;0;0;0;0;0;0;0;0;0;0;0;0;0;0;0;0;0;0;0;0;0;0;0;0;0;0;0;0;0;0;0;0;0;0;0;0;0;0;0;0;0;0;0;0;0;0;0;0;0;…
Ficus botryoides;22;627;0.695108334;75.19357171;56.43333333;16.66;34.15;49.19;88546428.6;4297567.547;13191838.01;40138304;5632459.69;71231.21429;48083.79614;0;0;281053.6461;0;119957;0;0;0;204985.131;0;0;0;12521335.63;0;0;0;0;0;0;345560.2798;0;0;0;0;0;0;0;0;3513191.924;17438858.39;71231.21429;0;2561723.621;0;299716.7786;0;899027.0286;0;3512554.269;212031;0;0;64399.92143;0;0;0;0;0;0;1045626.333;536…
Ficus politoria;88;627;1.933333334;2.927498932;3.666666667;;;;18913297.18;16725399.02;313385.208;671637.1665;0;0;38475.85417;0;16421116.85;1164399.938;0;0;0;0;0;97122;0;0;0;0;0;0;0;0;0;0;216263.2084;0;0;0;0;0;0;0;0;0;0;0;0;0;0;0;0;0;0;0;0;0;0;304282.1667;0;0;0;0;0;0;0;0;0;0;38475.85417;0;0;0;0;0;0;0;0;0;0;0;0;0;0;0;0;0;0;0;0;0;0;0;0;0;0;0;0;0;0;0;0;0;0;0;0;0;0;0;0;0;0;0;0;0;0;0;0;0;0;0;0;0;0;0;0;…
Psychotria sp2;23;628;2.196405227;8.390406485;11.61;27.98;35.95;36.07;29032212.52;28674341.8;74614.38;0;0;0;0;82489.87252;27790994.91;63211.185;0;0;0;0;0;25773.72;0;0;50512.12;0;0;0;0;0;0;0;48840.66;0;68683.84;87043.16;0;0;0;0;0;0;0;0;0;0;0;0;0;0;0;0;0;0;0;66793.48;0;0;0;0;0;0;0;0;0;0;0;0;0;0;0;0;0;0;0;0;0;0;0;0;0;0;0;0;0;0;0;0;0;0;0;0;0;0;0;0;0;0;0;0;0;0;0;0;0;0;0;0;0;0;0;0;0;0;0;0;0;0;0;0;0;0;0…
Psychotria sp1;43;628;10.3;1.967943904;3.4;27.33;36.38;36.29;596584.2;275281.6;104018.325;0;0;0;54857.5125;0;0;162426.7625;0;0;0;0;0;46898;0;0;0;0;0;0;0;0;0;0;57120.325;0;0;0;0;0;0;0;0;0;0;0;0;0;0;0;0;0;0;0;0;0;0;275281.6;0;0;0;0;0;0;0;0;0;0;54857.5125;0;0;0;0;0;0;0;0;0;0;0;0;0;0;0;0;0;0;0;0;0;0;0;0;0;0;0;0;0;0;0;0;0;0;0;0;0;0;0;0;0;0;0;0;0;0;0;0;0;0;0;0;0;0;0;0;0;0;0;0;0;0;0;0;0;0;0;0;0;0;0;0;0;…
Ficus politoria;40;644;1.115789474;5.329711935;17.5;26;36.41;37.58;7409117.72;1141087.563;4624674.719;0;0;0;302845.125;0;0;1340510.313;0;0;0;0;0;1737731.5;0;0;0;571864.469;0;0;0;0;0;0;2315078.75;0;0;0;0;0;0;0;0;0;0;0;0;0;0;0;0;0;0;0;0;0;0;749627.5;0;0;0;0;0;0;0;0;0;0;302845.125;0;0;0;0;0;0;0;0;0;0;0;0;0;0;0;0;0;0;0;0;0;0;0;0;0;0;0;0;0;0;0;0;0;0;0;0;0;0;0;0;0;0;0;0;0;0;0;0;0;0;0;0;0;0;0;0;0;0;0;0;…
Psychotria sp2;38;661;1.62244898;5.664919875;6.9;25.66;36.76;37.58;0;0;0;0;0;0;0;0;0;0;0;0;0;0;0;0;0;0;0;0;0;0;0;0;0;0;0;0;0;0;0;0;0;0;0;0;0;0;0;0;0;0;0;0;0;0;0;0;0;0;0;0;0;0;0;0;0;0;0;0;0;0;0;0;0;0;0;0;0;0;0;0;0;0;0;0;0;0;0;0;0;0;0;0;0;0;0;0;0;0;0;0;0;0;0;0;0;0;0;0;0;0;0;0;0;0;0;0;0;0;0;0;0;0;0;0;0;0;0;0;0;0;0;0;0;0;0;0;0;0;0;0;0;0;0;0;0;;;;;;;;;;;;;;;;;;;;;;;;;;;;;;;;;;;;;;;;;;;;;;;;;;;;;;;;;;;…
Ficus botryoides;21;664;0.394179333;35.90437274;87.836;26.96;34.08;38.96;10109025.19;3105510.958;281228.5;4994574.933;0;272266.6667;0;0;0;0;0;0;0;0;0;107603.6667;0;0;0;0;0;0;0;0;0;0;173624.8333;0;0;0;0;0;0;0;0;214338;1911828.733;0;0;1624273.533;0;462958.0667;0;1918402.2;0;487168.1333;0;0;0;81184.73333;0;0;0;272266.6667;0;0;0;0;0;0;0;0;0;0;0;0;0;0;0;0;0;0;0;0;0;0;0;0;0;0;0;0;0;0;0;0;294008.4667;0;…
Psychotria sp2;44;672;2.06;5.18639248;9.9;20.27;38.86;40.87;6210102.068;5683453.955;88427.925;0;0;0;103683.725;0;5578130.955;334536.4625;0;0;0;0;0;43817.1;0;0;0;0;0;0;0;0;0;0;44610.825;0;0;0;0;0;0;0;0;0;0;0;0;0;0;0;0;0;0;0;0;0;0;105323;0;0;0;0;0;0;0;0;0;0;103683.725;0;0;0;0;0;0;0;0;0;0;0;0;0;0;0;0;0;0;0;0;0;0;0;0;0;0;0;0;0;0;0;0;0;0;0;0;0;0;0;0;0;0;0;0;0;0;0;0;0;0;0;0;0;0;0;0;0;0;0;0;0;0;0;0;0;0;…
Ficus botryoides;45;673;0.514563107;36.32705034;14.33333334;26.31;35.25;38.44;22456770.69;9255519.211;162845.025;3650700.6;3090776.5;0;101767.6125;489960.9813;9255519.211;209242.8625;0;0;0;0;0;50476.9;0;0;0;0;0;0;0;0;0;0;112368.125;0;0;0;0;0;0;0;0;500620.9;2728889.2;0;0;0;0;0;0;0;0;0;0;0;0;0;0;0;0;0;149097.7;0;819964.4;0;0;0;101767.6125;0;0;0;4462705.5;789072;1941638.7;180075.7;0;0;0;0;0;0;244180…
Psychotria sp2;25;674;2.984313725;7.003022202;14.9;;;;168048.8475;0;35824.975;0;0;0;0;22151.9525;0;0;0;0;0;0;0;0;0;0;110071.92;0;0;0;0;0;0;0;35824.975;0;0;0;0;0;0;0;0;0;0;0;0;0;0;0;0;0;0;0;0;0;0;0;0;0;0;0;0;0;0;0;0;0;0;0;0;0;0;0;0;0;0;0;0;0;0;0;0;0;0;0;0;0;0;0;0;0;0;0;0;0;0;0;0;0;0;0;0;0;0;0;0;0;0;0;0;0;0;0;0;0;0;0;0;0;0;0;0;0;0;0;0;0;0;0;22151.9525;0;0;0;0;0;0;0;0;0;0;0;0;0;0;;;;;;;;;;;;;;;;;;;;…
Psychotria sp1;24;677;0;2.317417463;13.46666667;;;;3920995.157;3559175.526;0;0;0;0;0;0;3459886.082;188050.2413;0;0;0;0;0;0;0;0;173769.3889;0;0;0;0;0;0;0;0;0;0;0;0;0;0;0;0;0;0;0;0;0;0;0;0;0;0;0;0;0;0;99289.44443;0;0;0;0;0;0;0;0;0;0;0;0;0;0;0;0;0;0;0;0;0;0;0;0;0;0;0;0;0;0;0;0;0;0;0;0;0;0;0;0;0;0;0;0;0;0;0;0;0;0;0;0;0;0;0;0;0;0;0;0;0;0;0;0;0;0;0;0;0;0;0;0;0;0;0;0;0;0;0;0;0;0;0;0;0;0;0;;;;;;;;;;;;;;;…
Psychotria sp2;46;677;1.104166667;5.11454635;9.1;21.72;38.26;40.02;;;;;;;;;;;;;;;;;;;;;;;;;;;;;;;;;;;;;;;;;;;;;;;;;;;;;;;;;;;;;;;;;;;;;;;;;;;;;;;;;;;;;;;;;;;;;;;;;;;;;;;;;;;;;;;;;;;;;;;;;;;;;;;;;;;;;;;;;;;;;;;;;;;;;;;;;;;;;;;;;;;;;;;;;;;;;;;;;;;;;;;;;;;;;;;;;;;;;;;;;;;;;;;;;;;;
Pittosporum verticillatum ;89;680;3.825;5.87477826;0;;;;426898619.7;31068589.75;3864418.75;390701615;0;481514.5;0;0;;;;;;;;;;;;;;;;;;;;;;;;;;;;;;;;;;;;;;;;;;;;;;;;;;;;;;;;;;;;;;;;;;;;;;;;;;;;;;;;;;;;;;;;;;;;;;;;;;;;;;;;;;;;;;;;;;;;;;;;;;;;;;;;;;286184.5;686378;0;0;481514.5;10729301.25;1153887.75;1375326.25;0;0;0;0;0;0;0;0;0;0;0;0;0;0;0;0;0;3864418.75;128968.75;4434091.5;0;0;0;359989.5;22703.25;0;…
Ficus botryoides;39;681;0.53;32.60430183;26.66666667;20.32;35.34;44.34;37467742.6;2812869.76;0;15899045.84;11864908.17;0;0;0;2812869.76;0;0;0;0;0;0;0;0;0;0;0;0;0;0;0;0;0;0;0;0;0;0;0;0;0;0;2110813.667;10622732.67;0;0;0;0;0;0;0;0;0;0;0;0;0;0;0;0;0;0;0;5229007.835;1361452;0;0;0;0;0;0;4644452.5;1920247.5;912372.8335;4189558;326218.8334;303542.8334;172517.5;332029.8334;1184550.834;406027.8334;0;0;0;0;…
Ficus botryoides;86;681;1.06;88.21592171;30;;;;92418405.97;993897;1206179.47;16250529.5;4463822.5;0;0;0;0;0;0;0;0;0;0;0;0;0;0;1206179.469;0;0;0;0;0;0;0;0;0;0;0;0;0;0;0;2194854;12755899.5;0;0;0;0;0;0;0;0;0;0;0;0;993897;0;0;0;0;0;0;843112;0;0;0;0;0;0;0;69503977.5;0;3620710.5;0;0;0;0;0;0;0;0;0;0;0;0;0;0;0;0;0;0;0;0;0;0;0;0;0;0;0;0;0;0;0;0;0;0;0;0;0;0;0;0;0;0;0;0;0;0;0;0;0;0;0;0;0;0;0;0;0;0;0;0;0;0;0…
Psychotria sp2;79;683;3.814814815;10.05309649;0;;;;119185368.9;4978564.21;97435.2084;108501572.5;0;398742.3334;1160082.167;0;0;0;0;0;0;0;0;0;0;0;4048972.5;0;0;0;0;0;0;0;97435.20835;0;0;0;0;0;0;0;0;0;4738847.5;0;0;0;211292.8334;0;0;0;0;0;0;0;27983727;0;0;0;0;0;0;398742.3334;0;0;0;0;0;0;0;0;0;0;0;0;0;459919.6667;0;0;0;0;0;0;0;0;0;0;0;0;0;0;0;0;0;0;0;0;0;0;0;0;0;0;0;0;0;64911502.5;0;0;0;0;0;0;0;0;0;…
Pittosporum verticillatum ;78;686;2.038461538;12.04789147;11.33333333;;;;0;0;0;0;0;0;0;0;;;;;;;;;;;;;;;;;;;;;;;;;;;;;;;;;;;;;;;;;;;;;;;;;;;;;;;;;;;;;;;;;;;;;;;;;;;;;;;;;;;;;;;;;;;;;;;;;;;;;;;;;;;;;;;;;;;;;;;;;;;;;;;;;;0;0;0;0;0;0;0;0;0;0;0;0;0;0;0;0;0;0;0;0;0;0;0;0;0;0;0;0;0;0;0;0;0;0;0;0;0;0;0;0;0;0;0;0;0;0;0;0;0;0;0;0;0;0;0;0;0;0;0;0;0;0;0;0;0;0;0;0;0;0;0;0;0;0;0
Psychotria sp2;18;691;2.276923077;7.221943458;16.84;23.4;37.92;38.68;816644.4941;808241.205;8403.28906;0;0;0;0;0;808241.205;0;0;0;0;0;0;0;0;0;0;0;0;0;0;0;0;0;8403.289063;0;0;0;0;0;0;0;0;0;0;0;0;0;0;0;0;0;0;0;0;0;0;0;0;0;0;0;0;0;0;0;0;0;0;0;0;0;0;0;0;0;0;0;0;0;0;0;0;0;0;0;0;0;0;0;0;0;0;0;0;0;0;0;0;0;0;0;0;0;0;0;0;0;0;0;0;0;0;0;0;0;0;0;0;0;0;0;0;0;0;0;0;0;0;0;0;0;0;0;0;0;0;0;0;0;0;0;0;0;0;;;;;;;;;;…
Psychotria sp1;17;694;4.298817967;1.798083434;10.2;29;35.6;35.39;676484.125;73428.625;64826.8281;0;0;0;9147.382815;0;0;427649.5391;0;0;0;0;0;35652.625;0;0;101431.75;0;0;0;0;0;0;0;29174.20313;0;0;0;0;0;0;0;0;0;0;0;0;0;0;0;0;0;0;0;0;0;0;73428.625;0;0;0;0;0;0;0;0;0;0;9147.382815;0;0;0;0;0;0;0;0;0;0;0;0;0;0;0;0;0;0;0;0;0;0;0;0;0;0;0;0;0;0;0;0;0;0;0;0;0;0;0;0;0;0;0;0;0;0;0;0;0;0;0;0;0;0;0;0;0;0;0;0;0;…
Psychotria sp2;80;694;0;10.33234917;10.33333333;;;;3477241.71;3477241.71;0;0;0;0;0;0;0;0;0;0;0;0;0;0;0;0;0;0;0;0;0;0;0;0;0;0;0;0;0;0;0;0;0;0;0;0;0;0;0;0;0;0;0;0;0;0;0;0;0;0;0;0;0;0;0;0;0;0;0;0;0;0;0;0;0;0;0;0;0;0;0;0;0;0;0;0;0;0;0;0;0;0;0;0;0;0;0;0;0;0;0;0;0;0;0;0;0;0;0;0;0;0;0;0;0;0;0;0;0;0;0;0;0;0;0;0;0;0;0;0;0;0;3477241.71;0;0;0;0;0;0;0;0;0;0;0;0;;;;;;;;;;;;;;;;;;;;;;;;;;;;;;;;;;;;;;;;;;;;;;;;…
Ficus botryoides;16;697;0.4;54.02463756;49.93333333;27.79;34.7;37.51;20565627.19;1820107.09;507124.74;9086420.88;440641.8;0;7217187.77;349220.7926;1539001.125;0;0;0;0;0;0;155450.2;0;0;0;0;0;0;0;0;0;0;154704.5;62515.6;0;0;245148.8;0;0;0;100418.32;918590.6;4639214.08;0;0;315939.12;0;0;0;87035.64;0;280809.24;0;68157.4;0;101096.84;0;0;0;0;0;0;0;0;0;0;209163.05;0;0;0;0;0;0;0;0;0;0;0;0;169957.28;0;0;0;…
Psychotria sp2;85;700;1.00952381;5.743762215;8.333333335;;;;2819373.865;1694811.761;0;0;0;290069.3334;0;0;1250058.261;319199.4375;0;0;0;0;0;0;0;0;515293.3334;0;0;0;0;0;0;0;0;0;0;0;0;0;0;0;0;0;0;0;0;0;0;0;0;0;0;0;0;0;0;444753.5;0;0;0;0;0;290069.3334;0;0;0;0;0;0;0;0;0;0;0;0;0;0;0;0;0;0;0;0;0;0;0;0;0;0;0;0;0;0;0;0;0;0;0;0;0;0;0;0;0;0;0;0;0;0;0;0;0;0;0;0;0;0;0;0;0;0;0;0;0;0;0;0;0;0;0;0;0;0;0;0;0;0;0;…
Ficus botryoides;15;706;0.504433498;43.19981805;59.55;23.6;36.03;40.37;10859700.37;168830.245;163183.3;9702143.76;256818.6;148191.84;66637.29;0;0;293853.09;0;0;0;0;0;74093.76;0;0;0;0;0;0;0;0;0;0;89089.54;0;0;0;0;0;0;0;0;375711.24;2302790.8;0;0;161285.36;0;0;0;60042.24;0;1214203.04;0;0;0;22952.48;0;0;0;148191.84;0;0;0;0;0;0;66637.29;0;0;0;0;0;0;0;0;0;0;0;0;0;0;256818.6;0;0;0;0;0;0;0;0;0;0;44067;0;…
Ficus politoria;87;710;2.53;3.920707632;5;;;;28945231.67;28332944.7;0;0;0;226542.6667;365896.5;19847.80209;28332944.7;0;0;0;0;0;0;0;0;0;0;0;0;0;0;0;0;0;0;0;0;0;0;0;0;0;0;0;0;0;0;0;0;0;0;0;0;0;0;0;0;0;0;0;0;0;0;226542.6667;0;0;0;0;0;0;0;0;0;0;0;0;0;0;0;0;0;0;0;0;0;0;0;0;0;0;0;0;0;0;0;0;0;0;0;0;0;0;0;0;0;0;0;0;0;0;0;0;0;0;0;0;0;0;0;0;0;0;0;0;0;0;0;0;0;0;19847.80209;365896.5;0;0;0;0;0;0;0;0;0;0;0;0;…
Pittosporum verticillatum ;27;711;1.86235997;13.09596557;19.55;;;;741283706.9;154752271.1;5988125.15;577098100;446683.5;1832782.25;125918.5;0;;;;;;;;;;;;;;;;;;;;;;;;;;;;;;;;;;;;;;;;;;;;;;;;;;;;;;;;;;;;;;;;;;;;;;;;;;;;;;;;;;;;;;;;;;;;;;;;;;;;;;;;;;;;;;;;;;;;;;;;;;;;;;;;;;1059298.625;2339959.375;0;125918.5;1720846.25;15858178.56;3625953.333;2987645.833;0;0;0;0;0;0;0;0;0;0;0;0;0;1240707.75;162291;0;…
Ficus politoria;61;714;1.051020408;5.47626064;5.333333335;29.03;35.15;35.82;9004131.397;3125562.272;2341691.577;0;0;0;1244293.719;587409.9221;0;383905.4063;0;0;0;0;0;921448;0;0;0;404813.3074;0;0;0;0;0;0;1015430.271;0;0;0;0;0;0;0;0;0;0;0;0;0;0;0;0;0;0;0;0;0;0;201708.4167;0;0;0;0;0;0;0;0;0;0;695013.9688;0;0;0;0;0;0;0;0;0;0;0;0;0;0;0;0;0;0;0;0;0;0;0;0;0;0;0;0;0;0;0;0;0;0;0;0;0;0;0;0;0;0;0;0;0;0;0;0;…
Ficus politoria;62;720;1.961904762;17.54084382;8.5;27.26;36.29;36.45;24300367.41;15390067;0;7800239;0;0;0;1110061.407;0;0;0;0;0;0;0;0;0;0;0;0;0;0;0;0;0;0;0;0;0;0;0;0;0;0;0;0;0;0;0;0;0;0;0;0;0;0;0;0;0;0;0;0;0;0;0;0;0;0;0;0;0;0;0;0;0;0;0;0;0;0;0;0;0;0;0;0;0;0;0;0;0;0;0;0;0;0;0;0;0;0;0;0;0;0;0;0;0;0;0;0;0;0;0;0;0;0;0;0;0;0;0;0;0;0;0;0;0;0;0;0;0;0;1110061.407;0;0;0;0;0;0;0;0;0;15390067;7800239;0;0;0;…
Psychotria sp2;84;720;1.092783505;5.088604395;7.5;;;;16533557.97;15378164.14;0;0;0;0;0;0;2200742.26;0;0;0;0;0;0;0;0;0;0;0;0;0;0;0;0;0;0;0;0;0;1155393.834;0;0;0;0;0;0;0;0;0;0;0;0;0;0;0;0;0;0;133858.6667;0;0;0;0;0;0;0;0;0;0;0;0;0;0;0;0;0;0;0;0;0;0;0;0;0;0;0;0;0;0;0;0;0;0;0;0;0;0;0;0;0;0;0;0;0;0;0;0;0;0;3653817.167;0;0;0;0;0;0;0;0;0;0;0;0;0;0;0;0;0;0;0;0;0;0;0;9389746.043;0;0;0;0;0;0;0;0;0;0;0;0;;;;…
Psychotria sp2;83;723;3.029126214;11.97784559;15;;;;4204675.375;3571811.708;0;0;0;632863.6667;0;0;0;0;0;0;0;0;0;0;0;0;0;0;0;0;0;0;0;0;0;0;0;0;0;0;0;0;0;0;0;0;0;0;0;0;0;0;0;0;0;0;0;251070.3333;0;0;0;0;0;632863.6667;0;0;0;0;0;0;0;0;0;0;0;0;0;0;0;0;0;0;0;0;0;0;0;0;0;0;0;0;0;0;0;0;0;0;0;0;0;0;0;0;0;0;0;0;0;0;0;0;0;0;0;0;0;0;0;0;0;0;0;0;0;0;0;0;0;0;0;0;3320741.375;0;0;0;0;0;0;0;0;0;0;0;0;;;;;;;;;;;;;;…
Ficus politoria;37;724;1.514563107;3.518583772;7.833333335;23.99;37.07;38.94;21262232.1;9339515.854;1399333.594;0;0;0;2734098.125;1078945.907;8498366.854;2409497.625;0;0;0;0;0;239153.5;0;0;0;441448.9688;0;0;0;0;0;0;236346.125;0;0;0;0;0;0;0;0;0;0;0;0;0;0;0;0;0;0;0;0;0;0;841149;0;0;0;0;0;0;0;0;0;0;2083895.625;482385;0;0;0;0;0;0;0;0;0;0;0;0;0;0;0;0;0;0;0;0;0;0;0;0;0;0;0;0;0;0;0;0;0;0;0;0;0;0;0;0;0;0…
Psychotria sp1;60;728;4.12;1.743776339;4.15;26.45;36.01;37.54;2843746.6;309352.2125;1076997.838;0;0;0;646443.425;631773.5626;0;179179.5625;0;0;0;0;0;226438.2;0;0;0;247177.4876;0;0;0;0;0;0;351234.35;0;0;0;0;0;0;0;0;0;0;0;0;0;0;0;0;0;0;0;0;0;0;87933.8;0;0;0;0;0;0;0;0;0;0;646443.425;0;0;0;0;0;0;0;0;0;0;0;0;0;0;0;0;0;0;0;0;0;0;0;0;0;0;0;0;0;0;0;0;0;0;0;0;0;0;0;0;0;0;0;0;0;0;0;0;0;0;0;0;0;0;0;0;0;0;0;…
Psychotria sp2;77;730;3.12;12.60825852;13.33333333;;;;3618531.917;2475062.375;0;0;0;0;0;0;0;610849.2083;0;0;0;0;0;0;0;0;532620.3333;0;0;0;0;0;0;0;0;0;0;0;0;0;0;0;0;0;0;0;0;0;0;0;0;0;0;0;0;0;0;181660;0;0;0;0;0;0;0;0;0;0;0;0;0;0;0;0;0;0;0;0;0;0;0;0;0;0;0;0;0;0;0;0;0;0;0;0;0;0;0;0;0;0;0;0;0;0;0;0;0;0;0;0;0;0;0;0;0;0;0;0;0;0;0;0;0;0;0;0;0;0;0;0;0;0;2293402.375;0;0;0;0;0;0;0;0;0;0;0;0;;;;;;;;;;;;;;;;;…
Ficus politoria;90;737;7.807692308;6.082123377;5;;;;404657.125;404657.125;0;0;0;0;0;0;0;0;0;0;0;0;0;0;0;0;0;0;0;0;0;0;0;0;0;0;0;0;0;0;0;0;0;0;0;0;0;0;0;0;0;0;0;0;0;0;0;0;0;0;0;0;0;0;0;0;0;0;0;0;0;0;0;0;0;0;0;0;0;0;0;0;0;0;0;0;0;0;0;0;0;0;0;0;0;0;0;0;0;0;0;0;0;0;0;0;0;0;0;0;0;0;0;0;0;0;0;0;0;0;0;0;0;0;0;0;0;0;0;0;0;0;404657.125;0;0;0;0;0;0;0;0;0;0;0;0;;;;;;;;;;;;;;;;;;;;;;;;;;;;;;;;;;;;;;;;;;;;;;;…
Psychotria sp2;56;742;2.12;9.67470911;24.83333333;22.19;38.2;39.61;20312037.77;9015485.187;1482828.063;0;0;0;8142228.377;1171895.271;8815362.52;499600.875;0;0;0;0;0;260812.6667;0;0;0;440736.646;0;0;0;0;0;0;432410.75;0;0;0;0;0;0;0;0;0;0;0;0;0;0;0;0;0;0;0;0;0;0;200122.6667;0;0;0;0;0;0;0;0;0;0;7119141.377;348868;0;0;0;0;0;0;0;0;0;0;0;0;0;0;0;0;0;0;0;0;0;0;0;0;0;0;0;0;0;0;0;0;0;0;0;0;0;0;0;0;0;0;0;0;…
Psychotria sp1;4;749;1.630908464;1.488215724;9.033333333;26.21;36.54;37.26;6996012.64;2330574.348;600798.973;0;0;50555.83333;3127442.401;862016.6886;1113611.491;0;50465.04167;28927.625;80988.4375;41686.22917;30166.70833;12342.58333;11300.89583;50555.83333;0;289291.4936;0;0;0;0;0;96130.625;0;0;921499.1875;0;0;0;0;0;0;0;0;0;0;0;0;0;0;0;0;0;0;0;0;0;0;0;0;0;0;0;0;0;0;0;2369489.37;158554.1042;0;0;0;0;…
Ficus botryoides;59;749;1.039215686;86.57500504;27.5;26.43;35.32;38.25;33557510.92;0;1405374.396;25197420.67;510256.6667;566508;2263096.042;3013207.604;0;601647.5417;0;0;0;0;0;320343.6667;0;0;0;350553.9793;0;0;0;0;0;0;404539.0833;0;0;0;0;0;0;0;0;1675325.667;10407653;0;0;0;0;0;0;0;0;0;0;0;0;0;0;0;0;0;0;0;0;0;0;0;1829927.042;329937.6667;0;0;0;0;0;0;0;0;0;0;0;0;0;0;0;0;0;0;0;0;0;0;0;0;0;1028283;0;0;…
Psychotria sp1;58;756;4.24;1.883060081;5.6;23.08;37.99;38.93;1659614.3;1159915.625;458451.25;0;0;0;41247.425;0;0;0;0;0;0;0;0;268438.4;0;0;0;0;0;0;0;0;0;0;190012.85;0;0;0;0;0;0;0;0;0;0;0;0;0;0;0;0;0;0;0;0;0;0;121274;0;0;0;0;0;0;0;0;0;0;41247.425;0;0;0;0;0;0;0;0;0;0;0;0;0;0;0;0;0;0;0;0;0;0;0;0;0;0;0;0;0;0;0;0;0;0;0;0;0;0;0;0;0;0;0;0;0;0;0;0;0;0;0;0;0;0;0;0;0;0;0;0;0;0;0;1038641.625;0;0;0;0;0;0;0;0;…
Psychotria sp1;82;758;2.038461539;5.94770837;2.5;;;;3407001.114;3112852.126;118045.425;0;0;0;0;0;0;176103.5625;0;0;0;0;0;38597.2;0;0;0;0;0;0;0;0;0;0;79448.225;0;0;0;0;0;0;0;0;0;0;0;0;0;0;0;0;0;0;0;0;0;0;0;0;0;0;0;0;0;0;0;0;0;0;0;0;0;0;0;0;0;0;0;0;0;0;0;0;0;0;0;0;0;0;0;0;0;0;0;0;0;0;0;0;0;0;0;0;0;0;0;0;0;0;0;0;0;0;0;0;0;0;0;0;0;0;0;0;0;0;0;0;0;0;0;0;0;3112852.126;0;0;0;0;0;0;0;0;0;0;0;0;;;;;;;;;;;…
Ficus botryoides;3;767;0.28;19.9721517;23.16666667;;;;28652827.16;1839433.089;2531873.09;13287967.92;143583.0333;145722.325;4448156.603;2481972.547;815648.214;86684.89063;183359.325;65664.95;575644.375;32168.2;53305.925;19744.6;16384.55;0;0;1414205.891;0;0;0;0;0;165799.65;79001.525;0;0;0;0;0;0;0;0;1510283.033;8148592.066;37176.025;44353.15;1674300.35;0;280094.2417;157508.575;1789607.283;45256.1;2…
Psychotria sp2;76;767;2.038461538;14.36879395;18.75;;;;2911209.812;2391003.281;0;0;0;0;520206.5313;0;0;0;0;0;0;0;0;0;0;0;0;0;0;0;0;0;0;0;0;0;0;0;0;0;0;0;0;0;0;0;0;0;0;0;0;0;0;0;0;0;0;0;0;0;0;0;0;0;0;0;0;0;520206.5313;0;0;0;0;0;0;0;0;0;0;0;0;0;0;0;0;0;0;0;0;0;0;0;0;0;0;0;0;0;0;0;0;0;0;0;0;0;0;0;0;0;0;0;0;0;0;0;0;0;0;0;0;0;0;0;0;0;0;0;0;0;0;0;2391003.281;0;0;0;0;0;0;0;0;0;0;0;0;;;;;;;;;;;;;;;;;;;;;…
Pittosporum verticillatum ;57;770;0;0;0;16.67;39.7;43.63;34711809.88;6446532;1251112.5;26536106.13;0;0;0;78981.5;;;;;;;;;;;;;;;;;;;;;;;;;;;;;;;;;;;;;;;;;;;;;;;;;;;;;;;;;;;;;;;;;;;;;;;;;;;;;;;;;;;;;;;;;;;;;;;;;;;;;;;;;;;;;;;;;;;;;;;;;;;;;;;;;;0;0;0;0;0;400054.5;0;0;0;0;0;0;0;0;0;0;0;0;0;0;0;0;0;0;0;1251112.5;0;0;0;0;0;0;0;0;0;0;0;0;0;0;0;0;1569791;0;0;0;0;0;0;0;0;22647749.13;0;0;0;0;0;0;0;0;0;0;0;…
Psychotria sp2;63;770;1.56;5.971231555;5.85;;;;6078752.038;743945.7125;1011043.338;0;109301.2;0;841064.525;986087.2;0;156784.7625;0;0;0;0;0;317307.4;0;0;0;249118.3876;0;0;0;0;0;0;444617.55;0;0;0;540383.8;986087.2;341708.5;1690141.5;109301.2;0;0;0;0;0;0;0;0;0;0;0;0;0;0;0;0;0;0;0;0;0;0;0;0;0;499356.025;0;0;0;0;0;0;0;0;0;0;0;0;0;0;0;0;0;0;0;0;0;0;0;0;0;0;0;0;0;0;0;0;0;0;0;0;0;0;0;0;0;0;0;0;0;0;0;0;0…
Pittosporum verticillatum ;19;773;5;12.5008432;62.5;15.39;40.03;44.59;235602648.2;20394135.26;2882898.13;211891802;0;0;280487;0;;;;;;;;;;;;;;;;;;;;;;;;;;;;;;;;;;;;;;;;;;;;;;;;;;;;;;;;;;;;;;;;;;;;;;;;;;;;;;;;;;;;;;;;;;;;;;;;;;;;;;;;;;;;;;;;;;;;;;;;;;;;;;;;;;0;0;0;280487;0;2541478;0;0;0;0;0;0;0;0;0;0;0;0;0;0;0;0;0;0;0;2882898.125;134995.5;3016802;0;0;0;161457.625;0;0;0;0;0;0;0;0;0;0;0;111151.375;0;…
Pittosporum verticillatum ;20;774;4.26984127;13.11475306;40.83333333;12.15;39.91;47.93;109523343.2;8897332.5;169029.083;100220426.6;0;0;223370.5833;0;;;;;;;;;;;;;;;;;;;;;;;;;;;;;;;;;;;;;;;;;;;;;;;;;;;;;;;;;;;;;;;;;;;;;;;;;;;;;;;;;;;;;;;;;;;;;;;;;;;;;;;;;;;;;;;;;;;;;;;;;;;;;;;;;;0;0;0;223370.5833;0;468444.4167;0;0;0;0;0;0;0;0;0;0;0;0;0;0;0;0;0;0;0;169029.0833;0;31328;0;0;0;0;0;0;0;0;0;0;0;0;0;0;0;…
Ficus politoria;91;779;1.7;3.272492348;1.75;;;;51270736.4;50683128.15;0;0;0;0;587608.25;0;50683128.15;0;0;0;0;0;0;0;0;0;0;0;0;0;0;0;0;0;0;0;0;0;0;0;0;0;0;0;0;0;0;0;0;0;0;0;0;0;0;0;0;0;0;0;0;0;0;0;0;0;0;0;0;0;0;0;0;0;0;0;0;0;0;0;0;0;0;0;0;0;0;0;0;0;0;0;0;0;0;0;0;0;0;0;0;0;0;0;0;0;0;0;0;0;0;0;0;0;0;0;0;0;0;0;0;0;0;0;0;0;0;0;0;0;0;587608.25;0;0;0;0;0;0;0;0;0;0;0;0;0;;;;;;;;;;;;;;;;;;;;;;;;;;;;;;;;;;…
Psychotria sp2;55;782;1.642105263;6.154030945;14.25;23.09;37.71;39.2;5838413.053;1409033.594;1292358.366;0;0;0;1045904.687;326483.8022;1409033.594;363536.9375;0;0;0;0;0;163756.6667;0;0;0;272084.4897;0;0;0;0;0;0;255147.5417;234250.8334;0;0;0;0;0;0;0;0;0;0;0;0;0;0;0;0;0;0;0;0;0;0;0;0;0;0;0;0;0;0;0;0;811653.854;209110;0;0;0;0;0;0;0;0;0;0;0;0;0;0;0;0;0;0;0;0;0;0;0;0;0;0;0;0;0;0;0;0;0;0;0;0;0;0;0;0;0;…
Psychotria sp2;31;824;2.03;5.25810457;9.8;25.3;36.49;38.2;2126888.494;2122196.513;0;0;0;0;0;4691.98125;0;0;0;0;0;0;0;0;0;0;0;0;0;0;0;0;0;0;0;0;0;0;0;0;0;0;0;0;0;0;0;0;0;0;0;0;0;0;0;0;0;0;0;0;0;0;0;0;0;0;0;0;0;0;0;0;0;0;0;0;0;0;0;0;0;0;0;0;0;0;0;0;0;0;0;0;0;0;0;0;0;0;0;0;0;0;0;0;0;0;0;0;0;0;0;0;0;0;0;0;0;0;0;0;0;0;0;0;0;0;0;0;0;0;4691.98125;0;2122196.513;0;0;0;0;0;0;0;0;0;0;0;0;;;;;;;;;;;;;;;;;;;;…
Psychotria sp2;14;836;2.166037736;7.441307573;15.62;;;;1909522.761;1360769.365;85935.275;0;0;0;151365.4667;0;297421.3522;79861.4875;0;0;0;0;0;40538.8;0;0;231591.1667;0;0;0;0;0;0;0;45396.475;0;0;0;0;0;83259.36666;0;0;0;0;0;0;0;0;0;0;0;0;0;0;0;0;39807.5;0;0;0;0;0;0;0;0;0;0;0;0;0;0;0;0;0;0;0;0;0;0;0;0;0;0;0;0;0;0;0;0;0;0;0;0;0;0;0;0;0;0;0;0;0;0;0;0;0;0;0;0;0;0;0;0;0;0;0;0;0;0;0;0;0;0;0;0;0;0;0;0;0;6…
Psychotria sp2;32;839;2.53;3.615093499;9.6;28.13;35.45;36.41;18907512.76;18907512.76;0;0;0;0;0;0;18907512.76;0;0;0;0;0;0;0;0;0;0;0;0;0;0;0;0;0;0;0;0;0;0;0;0;0;0;0;0;0;0;0;0;0;0;0;0;0;0;0;0;0;0;0;0;0;0;0;0;0;0;0;0;0;0;0;0;0;0;0;0;0;0;0;0;0;0;0;0;0;0;0;0;0;0;0;0;0;0;0;0;0;0;0;0;0;0;0;0;0;0;0;0;0;0;0;0;0;0;0;0;0;0;0;0;0;0;0;0;0;0;0;0;0;0;0;0;0;0;0;0;0;0;0;0;0;0;0;0;;;;;;;;;;;;;;;;;;;;;;;;;;;;;;;;;;;…
Psychotria sp2;36;844;1.53;5.810086585;6.7;24.28;36.95;38.77;4497027.189;3999182.126;126262.1;0;0;0;0;371582.9626;0;0;0;0;0;0;0;126262.1;0;0;0;0;0;0;0;0;0;0;0;0;0;0;0;0;0;0;0;0;0;0;0;0;0;0;0;0;0;0;0;0;0;79739.6;0;0;0;0;0;0;0;0;0;0;0;0;0;0;0;0;0;0;0;0;0;0;0;0;0;0;0;0;0;0;0;0;0;0;0;0;0;0;0;0;0;0;0;0;0;0;0;0;0;0;0;0;0;0;0;0;0;0;0;0;0;0;0;0;0;0;0;0;0;0;0;0;371582.9626;0;3919442.526;0;0;0;0;0;0;0;0;0;…
Pittosporum verticillatum ;54;848;2.191489362;7.690618815;0;17.1;38.97;43.93;252281582;19236911;6567511.5;225105069.2;315391.5;0;0;23814.5;;;;;;;;;;;;;;;;;;;;;;;;;;;;;;;;;;;;;;;;;;;;;;;;;;;;;;;;;;;;;;;;;;;;;;;;;;;;;;;;;;;;;;;;;;;;;;;;;;;;;;;;;;;;;;;;;;;;;;;;;;;;;;;;;;0;0;0;0;0;8122361.5;282425.5;203503;0;0;0;0;0;0;0;0;0;0;0;0;0;0;0;0;241274;6253967;1902425.5;16651355.5;0;0;0;1732456;0;0;0;2024312…
Pittosporum verticillatum ;9;855;1.961538462;12.31736546;34.77777778;0.87;43.94;55.19;65345748.59;3628296.278;500425.667;60581490.75;0;0;492908.2779;0;;;;;;;;;;;;;;;;;;;;;;;;;;;;;;;;;;;;;;;;;;;;;;;;;;;;;;;;;;;;;;;;;;;;;;;;;;;;;;;;;;;;;;;;;;;;;;;;;;;;;;;;;;;;;;;;;;;;;;;;;;;;;;;;;;0;0;0;492908.2779;0;354478.0556;0;0;0;0;0;0;0;0;0;0;0;0;0;0;0;0;0;0;0;500425.6667;0;92268;0;0;0;0;0;0;0;0;116418.7778;0…
Ficus botryoides;10;855;0.58340835;34.77630389;79.75;15.75;37.98;46.27;29627558.36;24632196.61;63454.1667;2313794;422600.7333;763545.7999;0;358433.121;24300194.01;0;0;0;0;0;0;0;0;0;181107.9333;0;0;0;0;0;0;0;52840.76667;0;0;0;0;0;0;0;0;0;660856.5333;322961.3333;0;1128937;0;332002.6;0;1142829.8;81598.8;0;0;0;0;0;0;0;10613.4;339576.1333;422600.7333;101008.3333;0;0;0;0;0;0;0;0;0;0;0;0;0;0;0;0;0;0;0;0…
Pittosporum verticillatum ;8;856;3.775291375;13.52727741;28.78;10.98;37.91;51.11;221179327.5;47749820.39;3228797.331;166909349.3;597045.5554;1871741.5;844508.4446;0;;;;;;;;;;;;;;;;;;;;;;;;;;;;;;;;;;;;;;;;;;;;;;;;;;;;;;;;;;;;;;;;;;;;;;;;;;;;;;;;;;;;;;;;;;;;;;;;;;;;;;;;;;;;;;;;;;;;;;;;;;;;;;;;;;79568.6111;249911.3889;550809.0001;841821.2779;1151227.833;2742385.5;481317.6667;350037.2778;36964.44443;…
Ficus botryoides;13;871;0.898;56.43368547;31.05;22.18;33.86;43.96;28781753.13;0;0;25318095.1;2257519.7;782970.3;202775.45;134791.1813;0;0;0;0;0;0;0;0;0;0;0;0;0;0;0;0;0;0;0;0;0;0;0;0;0;0;0;1811086.25;8165932.85;0;0;0;0;0;0;0;0;1786719.95;0;0;0;0;0;0;0;782970.3;185857;0;1070964.8;794325.4;425471.35;195552.95;0;0;513277.95;215670;0;0;206372.5;0;85601.4;0;0;0;119947.75;234457;0;0;0;0;0;30785.6;85063.…
Psychotria sp2;47;873;1.56;4.188522122;6.375;25.24;37;37.76;2680276.845;1469066.226;343355.65;0;0;0;255158.125;264398.0813;0;146592.5625;0;0;0;0;0;158444.4;0;0;201706.2;0;0;0;0;0;0;0;184911.25;0;0;0;0;0;0;0;0;0;0;0;0;0;0;0;0;0;0;0;0;0;0;0;0;0;0;0;0;0;0;0;0;0;255158.125;0;0;0;0;0;0;0;0;0;0;0;0;0;0;0;0;0;0;0;0;0;0;0;0;0;0;0;0;0;0;0;0;0;0;0;0;0;0;0;0;0;0;0;0;0;0;0;0;0;0;0;0;0;0;0;0;0;0;0;0;0;264398.…
Psychotria sp1;34;881;4.371428572;0.917512607;3.5;29.56;35.05;35.39;390730.6836;208169.6953;0;0;0;0;0;86703.9258;0;0;0;0;0;0;0;0;0;0;95857.0625;0;0;0;0;0;0;0;0;0;0;0;0;0;0;0;0;0;0;0;0;0;0;0;0;0;0;0;0;0;0;0;0;0;0;0;0;0;0;0;0;0;0;0;0;0;0;0;0;0;0;0;0;0;0;0;0;0;0;0;0;0;0;0;0;0;0;0;0;0;0;0;0;0;0;0;0;0;0;0;0;0;0;0;0;0;0;0;0;0;0;0;0;0;0;0;0;0;0;0;0;0;0;0;86703.9258;0;208169.6953;0;0;0;0;0;0;0;0;0;0;0;0;…
Ficus politoria;48;882;1.608247423;2.672448151;5.833333335;25.9;36.76;37.34;43585629.58;38333337.92;1728667.219;0;0;0;2641970.625;0;36402543.86;881653.8125;0;0;0;0;0;504641.5;0;0;0;342001.4688;0;0;0;0;0;0;882024.25;0;0;0;0;0;0;0;0;0;0;0;0;0;0;0;0;0;0;0;0;0;0;0;0;0;0;0;0;0;0;0;0;0;208820.625;0;0;0;0;0;0;0;0;0;0;0;0;0;0;0;0;0;0;0;0;0;0;0;0;0;0;0;0;0;0;0;0;0;0;0;0;0;0;0;0;0;0;0;0;0;0;0;0;0;0;0;0;0;0…
Ficus politoria;49;882;1.56;4.339586652;5.333333335;26.78;36.42;36.8;18633019.01;9698869.013;1664648.167;0;0;0;890586.5834;0;3753470.594;2134527.917;0;0;0;0;0;458534.1667;0;0;0;0;0;0;0;0;0;0;426482.6667;0;0;0;0;0;0;0;0;0;0;0;0;0;0;0;0;0;0;0;0;0;0;60227.5;0;0;0;0;0;0;0;0;0;0;890586.5834;0;0;0;0;0;0;0;0;0;0;0;0;0;0;0;0;0;0;0;0;0;0;0;0;0;0;0;0;0;0;0;0;0;0;0;0;0;0;0;0;0;0;0;0;0;0;0;0;0;0;0;0;0;0;0;0;…
Ficus politoria;51;889;7.490909091;6.588966992;12;28.51;35.73;35.76;42357944.88;3294024.125;6477954.19;0;0;0;10559615.13;5275854.813;0;1671021.625;0;0;0;0;0;0;0;0;0;1144106.938;0;0;0;0;0;0;436010.25;0;0;0;0;0;0;0;0;0;0;0;0;0;0;0;0;0;0;0;0;0;0;0;0;0;0;0;0;0;0;0;0;0;6987450.125;1469854;0;0;0;0;0;0;0;0;0;0;0;0;0;0;0;0;0;0;0;0;0;0;0;0;0;0;0;0;0;0;0;0;0;0;0;0;0;0;0;0;0;0;0;0;0;0;0;0;0;0;0;0;0;0;0;0;0;…
Psychotria sp2;50;890;1.06;6.50958104;5.9;27.2;36.14;36.67;1721618.244;1347871.456;74050.925;0;0;0;0;0;1247721.956;181742.1625;0;0;0;0;0;30551.8;0;0;117953.7;0;0;0;0;0;0;0;43499.125;0;0;0;0;0;0;0;0;0;0;0;0;0;0;0;0;0;0;0;0;0;0;100149.5;0;0;0;0;0;0;0;0;0;0;0;0;0;0;0;0;0;0;0;0;0;0;0;0;0;0;0;0;0;0;0;0;0;0;0;0;0;0;0;0;0;0;0;0;0;0;0;0;0;0;0;0;0;0;0;0;0;0;0;0;0;0;0;0;0;0;0;0;0;0;0;0;0;0;0;0;0;0;0;0;0;0;…
Ficus politoria;52;890;1.514563107;3.61632221;6.333333335;27.98;35.86;36.16;5589327.22;4545752.043;47392.375;0;0;0;0;996182.802;0;0;0;0;0;0;0;0;0;0;0;0;0;0;0;0;0;0;47392.375;0;0;0;0;0;0;0;0;0;0;0;0;0;0;0;0;0;0;0;0;0;0;0;0;0;0;0;0;0;0;0;0;0;0;0;0;0;0;0;0;0;0;0;0;0;0;0;0;0;0;0;0;0;0;0;0;0;0;0;0;0;0;0;0;0;0;0;0;0;0;0;0;0;0;0;0;0;0;0;0;0;0;0;0;0;0;0;0;0;0;0;0;0;0;0;996182.802;0;4545752.043;0;0;0;0;0;…
Psychotria sp1;33;891;4.291666667;0.993245934;4;25.53;36.45;38.02;10040019.61;7144577.392;517878.3905;852166.4375;525690.1875;194911.1875;93449.15625;52683.7383;0;0;0;0;0;0;0;100587;0;0;362699.6875;0;103255.5;0;0;0;0;0;125824.2032;0;0;0;0;0;0;0;77909.5;0;0;0;0;0;0;0;0;0;0;0;0;0;0;83057.5;0;0;0;194911.1875;0;0;0;0;0;0;0;0;0;0;0;0;0;0;0;0;0;0;0;0;0;0;0;0;0;0;0;0;0;0;0;0;0;0;0;0;0;0;0;0;0;0;0;0;0;0;…
Psychotria sp1;7;897;7.488871105;1.858041219;16.03333333;27.35;35.94;36.7;1631726.193;626030.9726;140079.4362;0;0;0;715807.6329;149808.1511;545970.1367;0;0;0;0;0;0;0;0;0;0;85708.79038;0;0;0;0;0;0;0;0;0;0;0;0;0;0;0;0;0;0;0;0;0;0;0;0;0;0;0;0;0;0;0;0;0;0;0;0;0;0;0;0;595298.7162;54370.64583;0;0;0;0;0;0;0;0;0;0;0;0;0;0;0;0;0;0;0;0;0;0;0;0;0;0;0;0;0;0;0;0;0;0;0;0;0;0;0;0;0;0;0;0;0;0;0;0;0;0;0;0;0;0;0;0…
Ficus politoria;53;903;1.431192661;4.430809195;6.166666665;;;;17468418.67;15605834.9;656136.573;0;0;0;238341.3542;149637.9688;9113672.687;818467.875;0;0;0;0;0;221172.8334;0;0;0;135599.3229;0;0;0;0;0;0;299364.4167;0;0;0;0;0;0;0;0;0;0;0;0;0;0;0;0;0;0;0;0;0;0;309678;0;0;0;0;0;0;0;0;0;0;23970.85417;0;0;0;0;0;0;0;0;0;0;0;0;0;0;0;0;0;0;0;0;0;0;0;0;0;0;0;0;0;0;0;0;0;0;0;0;0;0;0;0;0;0;0;0;0;0;0;0;0;0;0;0…
Ficus politoria;92;910;0;0;0;;;;;;;;;;;;;;;;;;;;;;;;;;;;;;;;;;;;;;;;;;;;;;;;;;;;;;;;;;;;;;;;;;;;;;;;;;;;;;;;;;;;;;;;;;;;;;;;;;;;;;;;;;;;;;;;;;;;;;;;;;;;;;;;;;;;;;;;;;;;;;;;;;;;;;;;;;;;;;;;;;;;;;;;;;;;;;;;;;;;;;;;;;;;;;;;;;;;;;;;;;;;;;;;;;;;;;;
Pittosporum verticillatum ;12;915;2.224356575;7.761658184;22.04;18.38;37.93;43.69;4182064.793;235932.6666;0;3946132.126;0;0;0;0;;;;;;;;;;;;;;;;;;;;;;;;;;;;;;;;;;;;;;;;;;;;;;;;;;;;;;;;;;;;;;;;;;;;;;;;;;;;;;;;;;;;;;;;;;;;;;;;;;;;;;;;;;;;;;;;;;;;;;;;;;;;;;;;;;0;0;0;0;0;0;0;0;0;0;0;0;0;0;0;0;0;0;0;0;0;0;0;0;0;0;0;0;0;0;0;0;0;0;0;0;0;0;0;0;0;0;0;0;0;0;138829.0833;0;0;0;0;3243772.73;0;0;0;0;0;0;702359.…
Ficus politoria;68;915;6.375;5.297667692;6.5;29.08;35.98;34.93;7794442.311;6377374.78;593934.625;0;0;0;0;240148.9063;6377374.78;0;0;0;0;0;0;276398.5;0;0;0;0;0;0;0;0;0;0;317536.125;0;0;0;0;0;0;0;0;0;0;0;0;0;0;0;0;0;0;0;0;0;0;0;0;0;0;0;0;0;0;0;0;0;0;0;0;0;0;0;0;0;0;0;0;0;0;0;0;0;0;0;0;0;0;0;0;0;0;0;0;0;0;0;0;0;0;0;0;0;0;0;0;0;0;0;0;0;0;0;0;0;0;0;0;0;0;0;0;0;0;0;0;0;0;0;240148.9063;0;0;0;0;582984;0;…
Psychotria sp2;97;915;1.070707071;17.34677839;11.70833334;;;;628569.2918;235580.5209;0;0;0;0;0;0;0;392988.7709;0;0;0;0;0;0;0;0;0;0;0;0;0;0;0;0;0;0;0;0;0;0;0;0;0;0;0;0;0;0;0;0;0;0;0;0;0;0;0;165211.5;0;0;0;0;0;0;0;0;0;0;0;0;0;0;0;0;0;0;0;0;0;0;0;0;0;0;0;0;0;0;0;0;0;0;0;0;0;0;0;0;0;0;0;0;0;0;0;0;0;0;0;0;0;0;0;0;0;0;0;0;0;0;0;0;0;0;0;0;0;0;0;0;0;0;70369.02085;0;0;0;0;0;0;0;0;0;0;0;0;;;;;;;;;;;;;;;;;;…
Psychotria sp1;6;917;2.198355548;2.444723175;15.03333333;24.97;37.35;37.68;4694661.354;603744.5704;606808.3792;0;0;0;1821510.246;597693.2636;0;51634.36328;74938.03125;48237.21875;103292.3438;44531.0625;36153.4375;0;17246.125;0;0;216229.2149;0;85037.46875;192192.7188;55149.03125;0;89683.1875;16030.41406;0;0;0;175348.75;0;0;0;0;0;0;0;0;0;0;0;0;0;0;0;0;0;0;0;0;0;0;0;0;0;0;0;0;0;1232376.762;139144.59…
Psychotria sp2;98;918;2.18556701;0;0;;;;152082.5313;152082.5313;0;0;0;0;0;0;0;0;0;0;0;0;0;0;0;0;0;0;0;0;0;0;0;0;0;0;0;0;0;0;0;0;0;0;0;0;0;0;0;0;0;0;0;0;0;0;0;0;0;0;0;0;0;0;0;0;0;0;0;0;0;0;0;0;0;0;0;0;0;0;0;0;0;0;0;0;0;0;0;0;0;0;0;0;0;0;0;0;0;0;0;0;0;0;0;0;0;0;0;0;0;0;0;0;0;0;0;0;0;0;0;0;0;0;0;0;0;0;0;0;0;0;152082.5313;0;0;0;0;0;0;0;0;0;0;0;0;;;;;;;;;;;;;;;;;;;;;;;;;;;;;;;;;;;;;;;;;;;;;;;;;;;;;;;;…
Pittosporum verticillatum ;11;919;3.160349515;10.16108015;21.86;19.85;37.8;42.35;137515648.7;8271115.375;1509083.38;127133209.2;28496.875;0;261748.625;0;;;;;;;;;;;;;;;;;;;;;;;;;;;;;;;;;;;;;;;;;;;;;;;;;;;;;;;;;;;;;;;;;;;;;;;;;;;;;;;;;;;;;;;;;;;;;;;;;;;;;;;;;;;;;;;;;;;;;;;;;;;;;;;;;;0;0;0;261748.625;0;684159.375;0;0;0;0;0;0;0;0;0;0;0;0;0;0;0;0;0;0;28496.875;1509083.375;0;848451.625;0;0;0;28450.25;0…
Ficus politoria;70;934;1.514563107;3.690684872;5.5;26.47;37.05;36.48;370380.9689;171249.8334;0;0;0;0;0;199131.1355;0;0;0;0;0;0;0;0;0;0;0;0;0;0;0;0;0;0;0;0;0;0;0;0;0;0;0;0;0;0;0;0;0;0;0;0;0;0;0;0;0;171249.8334;0;0;0;0;0;0;0;0;0;0;0;0;0;0;0;0;0;0;0;0;0;0;0;0;0;0;0;0;0;0;0;0;0;0;0;0;0;0;0;0;0;0;0;0;0;0;0;0;0;0;0;0;0;0;0;0;0;0;0;0;0;0;0;0;0;0;0;0;0;0;0;0;199131.1355;0;0;0;0;0;0;0;0;0;0;0;0;0;0;;;;;;;…
Psychotria sp1;69;935;11.33333333;4.213956456;10.9;15.83;41.47;42.7;3994170.476;2998813.426;394426.65;0;600930.4;0;0;0;0;0;0;0;0;0;0;214829.4;0;0;0;0;0;0;0;0;0;0;179597.25;0;0;0;0;0;0;0;0;0;0;0;0;0;0;0;0;0;0;0;0;0;0;333683.8;0;0;0;0;0;0;0;0;0;0;0;0;0;0;0;0;0;0;0;0;0;0;0;0;0;0;0;0;0;0;0;0;0;0;0;0;0;0;0;0;0;0;0;0;0;0;0;0;0;0;0;0;0;0;0;0;0;0;0;0;0;0;0;0;0;600930.4;0;0;0;0;0;0;0;0;2665129.626;0;0;0;0…
Ficus politoria;71;943;1.56;2.982006728;5;;;;6120246.303;4405913.72;215931.042;476612.3334;0;0;449251.8542;0;0;279859.6042;0;0;0;0;0;114543.1667;0;0;0;0;0;0;0;0;0;0;101387.875;0;0;0;0;0;0;0;0;0;0;0;0;0;0;0;0;0;0;0;0;0;0;0;0;0;0;0;0;0;0;0;0;0;74809.85415;0;0;0;0;0;0;0;0;0;0;0;0;0;0;0;0;0;0;0;0;0;0;0;0;0;0;0;0;0;0;0;0;0;0;0;0;0;0;0;0;0;0;0;0;0;0;0;0;0;0;0;0;0;0;0;0;0;0;0;0;0;0;374442;4405913.72;0;0…
Psychotria sp1;35;947;2.102040817;1.363132864;5.9;28.46;35.44;36.09;3329678.225;2429153.369;455849.4438;0;0;0;444675.4125;0;1589911.556;0;0;0;0;0;0;168392;0;0;0;93246.29375;0;0;0;0;0;0;194211.15;0;0;0;0;0;0;0;0;0;0;0;0;0;0;0;0;0;0;0;0;0;0;0;0;0;0;0;0;0;0;0;0;0;197480.6125;0;0;0;0;0;0;0;0;0;0;0;0;0;0;0;0;0;0;0;0;0;0;0;0;0;0;0;0;0;0;0;0;0;0;0;0;0;0;0;0;0;0;0;0;0;0;0;0;0;0;0;0;0;0;0;0;0;0;0;0;0;0;24…
Ficus politoria;72;961;1.259615385;4.254240052;8.75;;;;2074496.079;650429.8128;340739.813;0;0;0;493836.25;589490.2035;0;0;0;0;0;0;0;172371.5;0;0;0;0;0;0;0;0;0;0;168368.3125;0;0;0;0;0;0;0;0;0;0;0;0;0;0;0;0;0;0;0;0;0;0;0;0;0;0;0;0;0;0;0;0;0;0;0;0;0;0;0;0;0;0;0;0;0;0;0;0;0;0;0;0;0;0;0;0;0;0;0;0;0;0;0;0;0;0;0;0;0;0;0;0;0;0;0;0;0;0;0;0;0;0;0;0;0;0;0;0;0;0;0;0;0;0;0;589490.2035;493836.25;650429.8128;0;…
Pittosporum verticillatum ;64;979;4.24;10.81210528;0;7.79;41.48;50.73;97092639.88;7423123.5;0;88337856.63;0;0;0;0;;;;;;;;;;;;;;;;;;;;;;;;;;;;;;;;;;;;;;;;;;;;;;;;;;;;;;;;;;;;;;;;;;;;;;;;;;;;;;;;;;;;;;;;;;;;;;;;;;;;;;;;;;;;;;;;;;;;;;;;;;;;;;;;;;0;0;0;0;0;3813471.5;0;0;0;0;0;0;0;0;0;0;0;0;0;0;0;0;0;0;0;0;339372;4795876.5;0;0;0;1022863;0;0;0;258604.5;0;0;0;0;0;0;0;572501.75;0;0;0;0;0;0;0;74839146.13;…
Pittosporum verticillatum ;73;993;3.18367347;6.71711779;0;;;;13269981.63;1314373.5;0;11797051.13;0;0;0;0;;;;;;;;;;;;;;;;;;;;;;;;;;;;;;;;;;;;;;;;;;;;;;;;;;;;;;;;;;;;;;;;;;;;;;;;;;;;;;;;;;;;;;;;;;;;;;;;;;;;;;;;;;;;;;;;;;;;;;;;;;;;;;;;;;0;0;0;0;0;0;0;0;0;0;0;0;0;0;0;0;0;0;0;0;0;0;0;0;0;0;0;301354.5;0;0;0;0;0;0;0;0;0;0;0;0;0;0;0;158557;0;0;0;0;0;0;0;11424016.63;0;0;0;0;0;0;0;0;0;0;27839.75;0;0;0;0;0;…
Ficus politoria;96;1000;1.62;2.959675047;4.166666667;;;;29953256.13;29421747.9;0;0;0;0;6983.854165;0;25362673.36;524524.375;0;0;0;0;0;0;0;0;0;0;0;0;0;0;0;0;0;0;0;0;0;0;0;0;0;0;0;0;0;0;0;0;0;0;0;0;0;0;0;233508.3334;0;0;0;0;0;0;0;0;0;0;6983.854165;0;0;0;0;0;0;0;0;0;0;0;0;0;0;0;0;0;0;0;0;0;0;0;0;0;0;0;0;0;0;0;0;0;0;0;0;0;0;0;0;0;0;0;0;0;0;0;0;0;0;0;0;0;0;0;0;0;0;0;0;0;0;0;3825566.209;0;0;0;0;0;0;0;0…
Psychotria sp1;74;1005;4.039215686;7.563292931;9.4;;;;2532879.776;2000154.226;0;0;0;0;116367.025;0;0;416358.525;0;0;0;0;0;0;0;0;0;0;0;0;0;0;0;0;0;0;0;0;0;0;0;0;0;0;0;0;0;0;0;0;0;0;0;0;0;0;0;0;0;0;0;0;0;0;0;0;0;0;116367.025;0;0;0;0;0;0;0;0;0;0;0;0;0;0;0;0;0;0;0;0;0;0;0;0;0;0;0;0;0;0;0;0;0;0;0;0;0;0;0;0;0;0;0;0;0;0;0;0;0;0;0;0;0;0;0;0;0;0;0;0;0;0;0;2000154.226;0;0;0;0;0;0;0;0;0;0;0;0;;;;;;;;;;;;;;;…
Psychotria sp1;67;1011;4.156862745;2.50728861;10.8;21.09;39.33;39.58;4334812.451;2159521.626;624765.438;0;0;0;926555.225;623970.1626;0;0;0;0;0;0;0;142370.4;0;0;0;254003.1876;0;0;0;0;0;0;228391.85;0;0;0;0;0;0;0;0;0;0;0;0;0;0;0;0;0;0;0;0;0;0;0;0;0;0;0;0;0;0;0;0;0;926555.225;0;0;0;0;0;0;0;0;0;0;0;0;0;0;0;0;0;0;0;0;0;0;0;0;0;0;0;0;0;0;0;0;0;0;0;0;0;0;0;0;0;0;0;0;0;0;0;0;0;0;0;0;0;0;0;0;0;0;0;0;0;6239…
Psychotria sp1;28;1014;5.23613324;3.366312871;13.73333333;;;;295840.6805;67640.1111;48275.125;105013.9444;0;0;0;0;0;0;0;0;0;0;0;0;0;0;74911.5;0;0;0;0;0;0;0;48275.125;0;0;0;0;0;0;0;0;0;0;0;0;105013.9444;0;0;0;0;0;0;0;0;0;67640.1111;0;0;0;0;0;0;0;0;0;0;0;0;0;0;0;0;0;0;0;0;0;0;0;0;0;0;0;0;0;0;0;0;0;0;0;0;0;0;0;0;0;0;0;0;0;0;0;0;0;0;0;0;0;0;0;0;0;0;0;0;0;0;0;0;0;0;0;0;0;0;0;0;0;0;0;0;0;0;0;0;0;0;0;0;…
Ficus politoria;95;1022;1.670103093;3.498493093;4.5;;;;5366390.469;5366390.469;0;0;0;0;0;0;3982622.427;0;0;0;0;0;0;0;0;0;0;0;0;0;0;0;0;0;0;0;0;0;0;0;0;0;0;0;0;0;0;0;0;0;0;0;0;0;0;0;0;0;0;0;0;0;0;0;0;0;0;0;0;0;0;0;0;0;0;0;0;0;0;0;0;0;0;0;0;0;0;0;0;0;0;0;0;0;0;0;0;0;0;0;0;0;0;0;0;0;0;0;0;0;0;0;0;0;0;0;0;0;0;0;0;0;0;0;0;0;0;0;0;0;0;0;1383768.042;0;0;0;0;0;0;0;0;0;0;0;0;;;;;;;;;;;;;;;;;;;;;;;;;;;;;;;…
Ficus politoria;93;1031;4.371134021;6.861971394;5;;;;933795.3125;0;0;0;0;0;0;0;0;933795.3125;0;0;0;0;0;0;0;0;0;0;0;0;0;0;0;0;0;0;0;0;0;0;0;0;0;0;0;0;0;0;0;0;0;0;0;0;0;0;0;0;0;0;0;0;0;0;0;0;0;0;0;0;0;0;0;0;0;0;0;0;0;0;0;0;0;0;0;0;0;0;0;0;0;0;0;0;0;0;0;0;0;0;0;0;0;0;0;0;0;0;0;0;0;0;0;0;0;0;0;0;0;0;0;0;0;0;0;0;0;0;0;0;0;0;0;0;0;0;0;0;0;0;0;0;0;0;0;;;;;;;;;;;;;;;;;;;;;;;;;;;;;;;;;;;;;;;;;;;;;;;;;;;;;…
Psychotria sp1;29;1033;4.340105429;1.983945082;8.16;;;;633360.3297;359894.239;73858.9188;0;0;0;48154.425;0;273777.739;151452.7469;0;0;0;0;0;25672.05;0;0;0;0;0;0;0;0;0;0;48186.86876;48154.425;0;0;0;0;0;0;0;0;0;0;0;0;0;0;0;0;0;0;0;0;0;86116.5;0;0;0;0;0;0;0;0;0;0;0;0;0;0;0;0;0;0;0;0;0;0;0;0;0;0;0;0;0;0;0;0;0;0;0;0;0;0;0;0;0;0;0;0;0;0;0;0;0;0;0;0;0;0;0;0;0;0;0;0;0;0;0;0;0;0;0;0;0;0;0;0;0;0;0;0;0;0;0;…
Psychotria sp1;65;1051;3.886792453;3.340221734;14.6;26.32;36.78;36.9;;;;;;;;;;;;;;;;;;;;;;;;;;;;;;;;;;;;;;;;;;;;;;;;;;;;;;;;;;;;;;;;;;;;;;;;;;;;;;;;;;;;;;;;;;;;;;;;;;;;;;;;;;;;;;;;;;;;;;;;;;;;;;;;;;;;;;;;;;;;;;;;;;;;;;;;;;;;;;;;;;;;;;;;;;;;;;;;;;;;;;;;;;;;;;;;;;;;;;;;;;;;;;;;;;;;
Psychotria sp1;30;1054;5.400160557;1.917286351;7.32;;;;1006839.875;370466.0333;126914.15;141890.4333;0;37886.3;35432.10416;0;0;51894.0875;0;0;0;0;0;60977.76666;0;0;242356.7667;0;145492.8333;0;0;0;0;0;65936.38334;0;179319.7667;0;0;0;0;0;0;0;0;0;0;141890.4333;0;0;0;0;0;0;0;0;0;45653.43333;0;0;0;37886.3;0;0;0;0;0;0;35432.10416;0;0;0;0;0;0;0;0;0;0;0;0;0;0;0;0;0;0;0;0;0;0;0;0;0;0;0;0;0;0;0;0;0;0;0;0;0…
Ficus politoria;94;1069;3.306122449;3.034778504;5;;;;247089.2813;247089.2813;0;0;0;0;0;0;0;0;0;0;0;0;0;0;0;0;0;0;0;0;0;0;0;0;0;0;0;0;0;0;0;0;0;0;0;0;0;0;0;0;0;0;0;0;0;0;0;204072;0;0;0;0;0;0;0;0;0;0;0;0;0;0;0;0;0;0;0;0;0;0;0;0;0;0;0;0;0;0;0;0;0;0;0;0;0;0;0;0;0;0;0;0;0;0;0;0;0;0;0;0;0;0;0;0;0;0;0;0;0;0;0;0;0;0;0;0;0;0;0;0;0;0;43017.28125;0;0;0;0;0;0;0;0;0;0;0;0;;;;;;;;;;;;;;;;;;;;;;;;;;;;;;;;;;;;;;…
Psychotria sp1;66;1072;4.12;1.002455575;4.25;31.05;34.63;34.32;1550846.801;1288493.113;74879.025;0;0;0;0;0;0;187474.6625;0;0;0;0;0;39385.6;0;0;0;0;117576.6;0;0;0;0;0;35493.425;0;0;0;0;0;0;0;0;0;0;0;0;0;0;0;0;0;0;0;0;0;0;143922.4;0;0;0;0;0;0;0;0;0;0;0;0;0;0;0;0;0;0;0;0;0;0;0;0;0;0;0;0;0;0;0;0;0;0;0;0;0;0;0;0;0;0;0;0;0;0;0;0;0;0;0;0;0;0;0;0;0;0;0;0;0;0;0;0;0;0;0;0;0;0;0;0;0;0;1026994.113;0;0;0;0;0;…
